# Supplementary material for: Government Policy for the Procurement of Food from Local Family Farming in Brazilian Public Institutions
Source: Foods. 2021 Jul 10;10(7):1604. doi: 10.3390/foods10071604 (PMC8305705; doi:10.3390/foods10071604)
Supplement: Supplementary file 1 [file foods-10-01604-s001.zip]

Archive with 1 entries (1 files):
- foods-1282912-SI.pdf
